# Supplementary material for: Itaconate Promotes Cold Adaptation and Myocardial Protection by Enhancing Brown Adipose Tissue Metabolism
Source: Metabolites. 2026 Jan 12;16(1):66. doi: 10.3390/metabo16010066 (PMC12844064; doi:10.3390/metabo16010066)
Supplement: Supplementary file 1 [file metabolites-16-00066-s001.zip]

Archive with 1 entries (1 files):
- metabolites-4005786-supplementary.pdf
